# Supplementary material for: Chronic toxoplasmosis and sleepiness in obstructive sleep apnea: Is there a link?
Source: PLoS One. 2020 Jul 1;15(7):e0235463. doi: 10.1371/journal.pone.0235463 (PMC7329112; doi:10.1371/journal.pone.0235463)
Supplement: S1 Table — (XLSX) [file pone.0235463.s001.xlsx]

## Sheet: Table 1 VF
ID	Age	BMI	Sexe	Apnea hypopnea index	Total sleep time	Time in stage I-II	Time in stage III-IV	Time in REM sleep	TC90	Cardiovascular disease	Myocardial infarction	High blood pressure	SB pressure	DB pressure	Peripheral artery tonometry	Smoking	Stroke	Hypercholesterolemia	CHOL (g/L)	chol LDL (g/L)	chol HDL (g/L)	Triglycerides (g/L)	Diabetes	Leptine (mmol/L)	Glycemia (mmol/L)	HOMA RI (mmol/L)	hsCRP (mg/L)	TNF alpha (ng/mL)	Chronic lung disease	FEV1	Residual volume	Inspiratory capacity	Total lung capacity	Functional residual capacity	Forced vital capacity	HCO3 (mmol/L)	pH	PaO2 (kPa)	PaCO2 (kPa)	SaO2 (%)	Chronic toxoplasmosis	Daytime sleepiness
1	63.9316	40.4671	H	94	257	74.7	3.1	22.2	3	1	0	0	125	60	2.82	1	0	1	1.7	1.178	0.32	1.01	1	10	25	73.2444	4.4	10	0	2.9	3.26	3.21	6.85	3.64	3.04	19.9	7.403	9.95	4.35	0.96	1	0
2	62.0068	48.3343	F	27	392	70.9	4.6	24.5	11	1	0	1	120	80	1.87	1	0	0	1.58	0.864	0.38	1.68	0	5	117	1.7222	2.9	11	0	2.27	3.04	2.76	6.07	3.31	2.92	25.7	7.432	9.97	5.22	0.957	0	0
3	54.1218	39.4464	H	35.35	331	80.3	0	19.6	0	1	0	0	118	78	1.51	1	0	1	2.72	2.07	0.47	0.9	0	5.5	7	3.3	1.8	10	0	3.62	2.57	3.92	7.29	3.37	4.52	22.6	7.4	10.45	4.96	0.962	0	0
4	57.0486	44.1406	F	19.75	237	68.8	0	30.8	15	1	0	1	150	90	1.597	0	0	1	2.14	1.538	0.39	1.06	0	6	100	2.632	2.7	5.03	0	1.79	2.66	1.95	5.14	3.19	2.48	24.5	7.37	10.8	5.8	0.97	1	0
5	58.36	42.9383	H	12.36	367.5	.	.	.	0.49	0	.	.	128	80	1.66	.	.	.	1.64	0.896	0.36	1.92	.	4.8	50	2.4896	1	31	.	2.14	4.02	4.07	8.34	4.27	3.83	23.4	7.42	12.2	4.9	0.97	1	0
6	52.8679	37.1255	H	69	279	74.5	5.7	19.7	10	1	0	1	182	104	1.96	1	0	0	1.81	1.148	0.51	0.76	0	5.6	43	4.2261	3.7	0.04	0	3.37	2.26	3.69	6.59	2.9	4.18	22.9	7.43	9.6	4.7	0.96	1	0
7	34.5216	38.6675	F	7.6	367.5	.	.	.	0.3	1	0	1	121	74	2.53	0	0	0	1.69	0.906	0.54	1.22	0	5.4	50	2.6184	5.7	13	0	3.64	2.42	3.51	6.61	3.1	4.13	23.1	7.39	14.2	5.25	0.98	0	0
8	55.885	45.5464	F	4.67	296	57.77	23.31	18.92	4	1	0	0	142	73	1.704	1	0	1	2.17	1.172	0.4	2.99	1	5.3	65	1.2838	10.3	3.36	1	2.2	2.01	2.24	4.4	2.16	2.74	28.3	7.397	9.44	6.28	0.951	1	0
9	55.8741	38.9348	F	9.4	321	74.5	20.4	5.1	0	1	0	0	127	84	2.01	1	0	1	2.3	1.63	0.32	1.75	0	4.9	72	1.886	3.7	12	1	1.67	3.19	2.43	5.73	3.3	2.14	28.9	7.43	10.13	5.92	0.96	1	0
10	64.835	32.7449	F	0.46	395	73.67	0	26.08	0.15	1	0	1	145	74	2.98	0	0	1	2.1	1.294	0.67	0.68	0	4.6	48	0.8628	5	8.4	0	1.95	2.28	2.12	4.79	2.67	2.31	24.9	7.419	11.03	5.24	0.973	1	0
11	48.1533	43.0277	H	49.87	438	336	0	102	94.41	1	0	1	154	92	3.51	.	0	0	2.21	1.164	0.81	1.18	0	5.4	18	2.412	3.6	14	1	1.84	3.17	2.94	6.44	3.5	3.07	28.6	7.387	9.83	6.5	0.951	1	0
12	53.3662	37.8906	F	28.46	350	78.57	4.86	16.57	3.99	1	0	1	159	86	1.49	0	0	0	2.01	1.128	0.46	2.11	0	4.7	35	2.5422	17.6	3.06	0	2.56	2.46	2.57	5.41	2.84	2.97	24.4	7.427	11.14	5.06	0.97	1	0
13	50.0315	30.9245	H	23.3	510	.	.	.	1	1	0	1	136	77	2.01	0	0	1	1.91	1.024	0.39	2.48	0	6.1	8	1.6972	0.9	2.7	0	4.87	3.72	4.96	9.64	4.69	5.92	25.4	7.41	10.8	5.5	0.97	0	0
14	48.0055	34.0636	H	36.7	479	.	.	.	0	0	0	0	124	73	2.7	.	0	0	1.54	0.966	0.46	0.57	0	5.1	15	0.9973	13	4.35	0	3.07	3.52	3.93	7.88	3.95	4.11	25.2	7.418	10.03	5.32	0.957	1	0
15	54.4997	43.1111	F	21	203	90.6	9.4	0	7	0	0	0	135	80	1.465	.	0	0	2.04	1.206	0.59	1.22	0	5.3	40	1.5688	17.4	9.96	0	1.63	1.34	1.84	3.32	.	1.84	24.7	7.47	11.4	4.7	0.97	1	0
16	47.0335	46.8442	F	37.5	340	67.1	2.6	10.1	21	1	0	0	140	76	1.448	1	0	1	1.26	0.39	0.48	1.95	1	8.4	24	3.3227	17.3	2.3	0	1.96	1.87	2.06	4.23	2.17	2.36	25.6	7.433	9.92	5.22	0.952	1	0
17	62.2396	40.2344	H	36.28	430	83.95	0	16.05	3.65	1	0	1	118	70	3	1	0	1	1.03	0.47	0.26	1.52	1	.	7	0	0.9	10	0	3	1.84	2.49	5.99	3.5	4.15	27.5	7.433	10.34	5.61	0.958	1	0
18	44.0411	41.3151	F	18.28	367.5	.	.	.	2.6	0	0	0	124	65	3	0	0	0	1.61	1.12	0.32	0.84	1	5	.	1.7778	.	4	0	2.84	2.44	3.57	6.31	2.74	3.73	26.9	7.43	10.84	5.51	0.97	0	0
19	62.0945	33.7778	F	5.62	278	79.86	0	20.14	0.32	1	0	0	139	57	2.3	.	0	1	2.05	0.95	0.42	3.39	1	13.3	21	12.3365	3	2.34	0	1.55	2.52	2.03	4.69	2.66	1.89	29.9	7.431	9.95	6.14	0.953	1	0
20	46.3655	52.693	F	34.6	293	62.8	21.84	15.02	13.85	1	0	1	138	76	1.28	1	0	1	1.56	0.71	0.35	2.48	0	7	50	15.876	17.3	11	0	2.35	2.64	2.6	5.65	3.05	2.83	28	7.46	10.28	5.42	0.965	1	0
21	68.4928	40.1384	F	8.39	379	84.17	0	15.57	7.53	1	0	1	132	94	1.7	1	0	0	1.97	0.83	1.04	0.52	0	6.9	21	4.5295	2.2	4	0	2.57	2.88	2.71	6.34	3.63	3.02	28.9	7.452	8.86	5.65	0.944	1	0
22	53.2156	40.404	H	54.65	404	75.5	0	24.26	12.57	0	0	0	135	73	2.24	0	0	0	2.08	1.25	0.72	0.57	0	5.4	22	2.0736	4.4	4	0	3.32	2.19	2.97	6.22	3.25	4.04	25.8	7.44	10.28	5.14	0.954	1	0
23	75.5483	36.5713	F	10	72	98.61	0	0	12.11	1	0	1	117	60	2.03	1	1	0	1.38	0.8	0.32	1.32	1	6.8	44	8.8279	7.1	10	0	1.17	2.2	1.42	3.85	2.43	1.62	28.3	7.483	9.86	5.14	0.955	1	0
24	39.6879	35.2617	F	4.18	402	69.15	8.46	22.39	0	0	0	0	111	61	2.49	0	0	0	1.9	1.16	0.62	0.58	0	5	14	0.0756	2.6	1.98	0	3.31	2.22	2.82	5.96	3.14	3.74	26.2	7.449	11.84	5.15	0.974	0	0
25	37.2731	48.4848	F	10.79	389	58.1	12.85	28.79	2.27	1	0	1	123	59	1.64	0	0	0	1.96	1.32	0.48	0.8	1	6.8	26	3.5632	9	8.49	0	3.45	2.52	3.18	6.61	3.43	4.09	27.4	7.429	12.46	5.65	0.976	1	0
26	41.3224	44.5138	H	49.41	391	76.98	0	23.02	3.86	0	0	0	148	77	1.77	1	0	0	1.95	1.31	0.36	1.4	0	5.8	14	1.972	3	6.33	0	4.71	1.5	4.41	7.09	2.68	5.38	23.4	7.409	10.87	5.04	0.964	1	0
27	59.9261	34.7489	H	22.48	451	77.83	0.22	21.73	0.03	1	0	1	189	110	2.34	0	0	0	2.52	1.82	0.45	1.26	0	5.7	7	1.5935	3.5	7.74	0	3.37	4.21	4.11	8.58	4.47	4.36	24.5	7.44	11.92	4.86	0.97	1	0
28	38.1027	38.4243	H	25.63	330	59.09	12.73	28.18	2.54	1	0	1	156	77	2.03	0	0	0	3.01	2.01	0.52	2.38	0	5.2	18	1.8466	5	1.34	0	3.45	1.09	2.67	5.42	2.75	4.33	25.3	7.425	9.97	5.27	0.958	1	0
29	55.6386	34.4842	F	30	333	.	.	.	0	1	0	0	117	45	2.24	0	0	1	3.12	2.17	0.85	0.48	0	5.2	28	1.9714	5.2	1.16	0	2.72	1.71	1.76	4.75	2.99	2.98	25	7.39	12.22	5.61	0.974	1	0
30	61.6126	43.6629	F	85.76	191	100	0	0	34.59	1	0	1	128	70	1.723	0	0	0	1.85	1.05	0.54	1.78	0	5.9	24	5.0216	8.4	2	0	.	.	.	.	.	.	27.8	7.45	9.9	5.46	0.96	0	0
31	53.2895	35.5114	F	22	407	74	9.3	16.7	1	0	0	0	114	64	2.38	0	0	0	2.01	1.27	0.59	0.77	1	7.6	25	1.976	4.3	4	0	2.15	2.3	2.08	5.04	2.96	2.7	23.1	7.442	11.67	4.62	0.973	0	0
32	50.1218	35.1801	H	96	362	66.8	10.5	22.7	67	0	0	0	123	79	2.28	0	0	0	4.83	1.3	1.08	0.87	0	5.9	9	1.9483	1.8	1	0	3.88	3.99	3.8	8.97	5.17	4.82	26	7.411	9.73	5.58	0.951	1	0
33	23.8658	36.2031	F	5.4	582.7	65	12.8	22.3	0.9	0	0	0	107	58	2.44	0	0	0	2.09	1.2	0.52	1.84	0	4.3	17	0.9995	8.5	2	0	2.33	1.99	2.27	4.77	2.5	2.64	25.1	7.43	11.15	5.15	0.973	0	0
34	45.9658	32.8731	F	14	428	52.8	19.6	27.6	11	0	0	0	125.667	61.667	2.57	0	0	0	2.42	1.68	0.43	1.55	0	6.4	12	3.5897	6.3	1	0	3.27	2.74	3.29	6.74	3.45	3.95	21.2	7.448	13.11	4.18	0.978	0	0
35	62.3819	41.0156	F	6.72	348	53.74	22.41	23.56	11.17	1	0	0	139	70	1.86	1	0	1	2.57	1.77	0.38	2.11	0	8.2	.	3.393	15.6	0.8	0	1.41	2.52	2.02	4.53	2.52	1.81	25.6	7.398	8.52	5.66	0.96	1	0
36	31.8631	48.5533	F	2.36	381	55.91	25.2	18.64	2.8	0	0	0	116	53	2.76	0	0	0	.	.	.	1.38	0	.	.	.	.	4	0	3.03	2.53	3.06	6.37	3.32	3.8	25.7	7.453	12.89	5.01	0.98	1	0
37	60.3395	38.5802	H	41.83	340	92.35	0	7.65	0.03	1	1	0	134	70	1.9	1	0	0	1.47	0.92	0.36	0.94	1	8.3	30	2.3535	1.2	1	0	3.57	3.15	2.99	7.63	4.64	4.53	21.7	7.439	11.18	4.37	0.953	1	0
38	36.2793	41.5333	F	9	412	54.4	17.2	28.4	12	0	0	0	116	69	2.31	0	0	0	1.77	1.04	0.45	1.38	0	4.7	.	0	4.8	4	1	2.49	2.73	3.38	6.65	3.27	3.65	22.4	7.441	12.74	4.48	0.979	0	0
39	39.7755	45.5464	F	67.9	298.9	.	.	.	75.2	0	0	0	134	76	2.7	0	0	0	1.74	0.95	0.29	2.51	0	13.4	34	8.3556	14.8	0.44	0	2.63	2.81	2.78	5.97	3.19	3.16	27.1	7.443	10.44	5.41	0.956	1	0
40	39.1321	39.1929	F	5.9	446.5	55.9	22.2	21.9	0.1	0	0	0	103	56	2.31	0	0	0	2.23	1.31	0.51	2.03	0	4.6	31	1.7868	12.4	13	0	3.1	2.52	3.19	7.08	3.9	4.57	23.9	7.436	9.2	4.85	0.941	1	0
41	41.2457	42.0153	F	103.1	326.5	.	.	.	81.9	1	0	1	132	95	1.72	1	0	0	2.01	0.93	0.43	3.25	1	6.9	14	6.2713	8.8	9	0	3.64	2.03	3.77	6.29	2.52	4.26	30	7.41	8.74	6.01	0.939	0	0
42	59.7317	48.9292	F	17.1	367.5	.	.	.	10.7	1	0	1	130	80	1.801	0	0	0	1.91	1.394	0.36	0.78	0	6	69	10.312	24.4	0.15	0	1.27	2.3	1.55	4.19	2.64	1.61	25.4	7.465	9.09	4.76	0.955	1	1
43	40.7392	46.4669	F	39	380	51.8	24.8	23.4	43	1	0	1	118	73	2.033	1	0	0	2.59	2.092	0.34	0.79	0	5	50	1.4333	13.3	9.73	0	.	.	.	.	.	.	24.7	7.41	12.1	5.3	0.93	1	1
44	39.5264	45.2545	H	28	428	62.8	9.3	27.8	11.285	0	0	0	125	85	1.3	0	0	0	1.68	1.164	0.36	0.78	0	6	36	5.0933	4.5	6.27	0	4.07	.	4.59	.	.	4.93	23.2	7.431	9.72	4.73	0.959	1	1
45	70.5845	35.0293	F	10.7	279	85	2.1	12.9	4.6	0	0	0	114	78	2.19	0	0	0	1.81	1.112	0.56	0.69	0	5.5	38	0.9631	1.9	4.36	1	1.7	2.67	2.2	5.09	2.89	2.2	25.9	7.43	11.1	5.3	0.96	1	1
46	57.399	43.4095	F	48.6	367.5	.	.	.	0.3	1	0	1	145	85	2.41	0	0	0	1.98	1.228	0.56	0.96	1	13.8	41	1.9259	5.4	11	1	2.12	2.05	2.46	4.61	2.15	2.54	26.1	7.4	9.92	5.79	0.96	1	1
47	60.5476	40.1384	F	76	388	60.6	24.7	14.7	74	1	1	1	153	62	1.65	1	0	1	1.6	0.738	0.33	2.66	1	8.7	22	7.1881	14	15	1	1.85	2.26	2.01	4.69	2.67	2.38	26.4	7.44	9.5	5.4	0.93	0	1
48	43.9617	38.0623	H	1	248	64.5	17.7	17.7	0	1	0	1	139	88	1.99	1	1	0	2.4	1.274	0.4	3.63	0	5.6	14	2.0658	3.8	14	1	3.08	3.46	4.01	7.71	3.69	4.25	24.2	7.442	10.68	4.84	0.964	0	1
49	59.2005	39.5197	F	26	464	72.6	21.1	6.3	93	1	0	1	129	67	1.871	1	0	1	2.52	1.492	0.54	2.44	1	12	58	9.888	18.2	0.93	0	2.18	2.46	2.37	5.17	2.8	2.71	27.3	7.43	9.7	5.1	0.95	1	1
50	59.3867	42.1875	F	114.6	368	90.8	0	9.2	78.3	1	0	1	131	60	2.19	0	0	0	1.2	0.504	0.28	2.08	1	16.5	33	26.356	29.2	0.25	1	1.18	2.35	1.47	3.97	2.5	1.45	29.7	7.433	10.32	6.05	0.96	1	1
51	53.3361	37.037	H	85.1	351	86.9	0	12.8	50.7	1	0	1	151	98	2.01	1	0	1	1.81	0.598	0.46	3.76	1	9.5	8	2.9513	1.8	6.35	0	2.81	3.97	4.06	8.3	4.24	3.91	24.8	7.414	10.3	5.3	0.956	0	1
52	25.7687	39.0925	F	38	350	65.14	15.43	19.14	0	0	0	0	131	64	2.899	1	0	0	3.02	1.66	0.88	2.4	0	4.4	74	2.0533	15.1	4	1	3.63	1.63	3.67	6.25	2.59	4.63	25	7.42	11.46	5.27	0.975	0	1
53	57.5277	38.1963	F	14.36	351	76.64	0.85	22.51	1.7	1	0	1	146	77	1.906	0	0	0	1.85	0.926	0.6	1.62	0	4.8	30	1.0773	5	5.03	1	2.52	2.52	2.35	5.64	3.29	3.12	26.8	7.417	10.67	5.67	0.958	1	1
54	56.3997	39.3853	H	27.6	315	72.1	7.9	18.1	40.9	1	1	0	147	81	1.635	0	0	0	1.72	0.514	0.46	3.73	0	15.4	15	8.4324	1.8	0.87	1	2.5	3.83	3.08	7.01	3.93	2.96	28.1	7.42	11.02	5.9	0.965	1	1
55	43.8686	41.9143	H	62	367.5	61	8.4	30.5	4	0	0	0	138	75	1.7	1	0	0	1.43	0.842	0.38	1.04	0	5.9	14	2.1292	1.2	1.17	0	3.29	2.31	3.4	6.76	3.36	4.35	21.6	7.411	11.46	4.64	0.971	1	1
56	54.0014	43.2835	F	6.72	357	77.59	2.52	19.61	15.86	0	0	0	138	71	1.537	0	0	0	2.24	1.39	0.41	2.19	0	8.77	26	4.081	2.5	9.02	0	2.72	2.32	3.3	5.94	2.64	3.62	23.1	7.426	10.5	4.77	0.967	1	1
57	55.8275	37.4483	H	76.5	386	63	0	36.3	77	1	1	0	150	83	2.471	1	0	1	1.99	1.19	0.47	1.65	1	8.3	11	13.5235	3.3	4.34	0	2.42	3.18	2.7	6.26	3.56	3.08	26	7.402	10.22	5.69	0.956	1	1
58	47.0308	45.9605	F	0.53	342	5.56	67.25	24.85	0.02	1	0	1	107	60	2.739	0	0	0	1.77	1.08	0.37	1.62	0	6.1	.	0	16.1	18	0	2.57	1.6	2.44	4.85	2.41	3.09	26.4	7.428	12.2	5.44	0.977	0	1
59	53.588	42.2914	F	4.47	456	74.34	0	25.66	7.56	1	0	1	149	98	1.861	1	0	0	2.84	1.85	0.57	2.11	0	6.5	.	2.288	11.2	8.1	0	1.89	2.79	2.35	5.25	2.9	2.25	29.6	7.44	10.49	5.94	0.958	1	1
60	46.1164	45.2885	H	96.29	372	70.7	0	29.3	48.84	1	0	1	151	94	2.012	0	0	0	2.11	1.52	0.39	1.01	1	6.2	11	4.8002	3	15	0	2.62	2.42	3.45	6.17	2.72	3.39	24.7	7.46	11.66	4.73	0.977	0	1
61	63.8248	39.0582	H	34.55	205	77.07	0	22.44	7.93	1	0	1	132	73	2.067	1	0	1	1.92	1.14	0.52	1.28	0	6.1	16	3.9392	9.5	2.37	0	3.69	2.66	3.88	7.26	3.38	4.58	27.4	7.424	9.49	5.71	0.946	1	1
62	50.4586	37.551	H	13.71	302	71.19	0	28.81	12.86	1	0	1	132	86	1.79	1	0	0	1.56	0.93	0.37	1.32	1	7.4	9	5.2885	3.7	12	1	2.86	2.43	3.48	6.38	2.9	3.8	26.7	7.4	10.24	5.49	0.96	0	1
63	56.3696	36.3237	H	44.38	415	76.63	0	23.13	2.98	0	0	0	146	75	1.73	1	0	0	1.98	1.15	0.31	2.59	0	6.9	9	2.5913	1.8	8.56	0	3.92	2.52	3.17	7.49	4.32	4.92	22.3	7.437	10.27	4.86	0.96	1	1
64	43.8467	36.898	H	124.17	403	80.89	0	19.11	60.9	0	0	0	146	72	1.94	0	0	0	2.36	1.3	0.81	1.25	0	10.6	11	7.6508	1.5	17	1	3.44	2.39	3.72	6.72	2.99	3.88	25.1	7.417	9.62	5.32	0.946	0	1
65	52.7201	32.3265	H	41	340	62.1	13.5	24.4	60	1	0	1	145	75	3.236	0	0	0	.	.	.	1.38	0	.	24	.	7.5	1.82	0	2.34	3.18	2.9	6.63	3.74	3.06	26.6	7.409	9.91	5.73	0.953	1	1
66	68.2793	30.6394	H	17.22	390	82.31	0	17.44	4.38	1	0	1	152	87	1.806	1	0	1	2.53	1.71	0.44	1.92	0	5.9	9	1.0777	1.7	4.93	0	2.69	4.04	3.94	8.4	4.46	3.85	24.8	7.404	10.09	5.41	0.956	1	1
67	60.5229	39.7924	H	40.9	289	88.58	0	11.42	7.89	1	0	1	135	65	1.85	1	0	0	1.3	0.58	0.41	1.54	1	9.1	19	.	.	4	1	3.21	3.02	3.94	7.44	3.5	4.07	24.5	7.418	10.45	5.17	0.959	1	1
68	59.2416	35.3386	F	16	419	57.1	22.9	20	29	0	0	0	132	81	2.82	0	0	0	2.67	1.73	0.69	1.25	0	5.4	26	0.7344	2.8	6.26	0	1.75	2.85	2.22	5.32	3.1	2.22	27.2	7.409	9.36	5.86	0.949	1	1
69	59.8303	34.049	F	34.59	387	60.98	10.85	28.17	0.58	1	0	1	117	59	2.24	0	0	0	1.92	1.32	0.44	0.81	0	5.4	17	1.4664	1	9.27	0	2.4	2.54	2.52	5.82	3.3	2.98	24.2	7.419	10.85	5.09	0.963	1	1
70	34.9076	32.8863	H	80	334	81.4	1.2	17.4	51	0	0	0	129	63	2.13	1	0	0	2.05	1.34	0.39	1.6	0	5.6	4	.	1.7	1	0	4.83	3.97	.	9.49	3.97	5.52	29.2	7.424	11.13	6.09	0.97	0	1
71	42.6557	46.2019	F	22.2	427	68.15	4.68	26.93	1.36	0	0	0	122	66	3.079	0	0	0	1.8	1.17	0.47	0.79	0	5.3	30	2.6783	28	2	0	.	.	.	.	.	.	26.6	7.45	10.35	5.22	0.957	0	1
72	56.8296	33.1504	F	33.2	300	73.33	0	26.33	1.87	0	.	.	115	57	2.11	.	.	.	2.03	1.36	0.53	0.69	.	4.8	21	1.5211	0.5	2	.	2.66	1.99	2.79	4.82	2.04	2.83	25.2	7.43	10.94	5.18	0.97	0	1
73	32.6817	50.712	F	23	388	48.2	28.1	23.7	1	0	0	0	147	85	1.93	1	0	0	2.02	1.31	0.53	0.89	0	5.9	25	4.1667	8.8	3	0	2.74	1.37	2.52	4.54	2.02	3.17	24.3	7.407	12.42	5.27	0.973	0	1
74	40.2683	36.7309	F	1	385	64.7	23.6	11.7	0	0	0	0	123	72	2.78	0	0	0	1.44	0.88	0.33	1.13	0	5.8	19	3.2789	1	2	0	.	.	.	.	.	.	23.8	7.43	10.45	4.85	0.96	1	1
75	42.2067	40.404	F	30.4	365	88.49	0	11.51	1.66	1	0	1	108.333	51.667	2.31	.	0	0	2.68	2.02	0.36	1.51	0	4.1	16	0.7744	23.3	2	0	3.2	2.31	3.19	6.21	3.01	3.89	24.3	7.412	11.03	5.21	0.965	0	1
76	34.6366	36.8531	F	27.37	458	62.23	10.48	27.07	0.07	0	0	0	107	55	2.45	0	0	0	1.73	1.05	0.44	1.33	0	4	.	1.1502	29.9	2	0	2.46	1.94	2.25	4.8	2.55	2.79	23.3	7.449	13.28	4.59	0.982	0	1
77	45.4757	35.5469	F	10	317	47.9	30.6	21.5	0	0	0	0	124	73	2.22	1	0	0	1.95	1.3	0.46	1.1	0	4.8	34	1.0283	0.9	2	0	2.66	1.86	2.74	5.11	2.37	2.93	24.8	7.406	11.41	5.38	0.967	1	1
78	33.7659	41.7969	F	14.64	295	63.39	13.22	23.05	0.14	0	0	0	102	52	2.63	1	0	0	1.89	1.25	0.37	1.35	0	4.8	.	2.3381	7.4	2	0	2.96	1.94	2.84	5.46	2.62	3.32	23.6	7.409	13.26	5.09	0.98	1	1
79	58.0342	36.0519	F	74	396	73.2	13.4	13.4	50	1	0	0	122	55	2.32	1	1	0	.	1.07	0.44	1.86	0	5	.	2.7978	15	2	1	1.98	3.23	2.09	5.88	3.79	2.53	26.6	7.42	9.28	5.58	0.951	1	1
80	50.9897	53.1508	H	22.24	286	66.78	0.35	32.52	28.02	1	0	1	143	81	2.53	1	0	0	1.89	1.07	0.38	2.18	0	4.1	.	0	.	4	0	1.19	2.03	1.55	3.84	2.29	1.7	26.3	7.448	10.41	5.18	0.96	1	1
81	52.4545	33.1726	F	90.34	356	94.66	0	5.34	33.35	1	0	1	123	68	2.67	1	0	0	2.35	1.54	0.46	1.75	1	6.9	.	4.3179	3	3	0	2.43	.	1.79	.	3.02	3.01	23.5	7.376	11.59	5.47	0.968	1	1
82	41.8234	34.5581	H	112	391	83.9	0	16.1	46	0	0	0	132	73	1.627	.	0	0	2.35	0.71	0.26	6.89	0	5.2	.	6.7207	7.6	3	0	3.79	3.66	4.33	9.04	4.71	4.89	26	7.44	10.15	5.19	0.96	0	1
