# Supplementary material for: Chronic toxoplasmosis and sleepiness in obstructive sleep apnea: Is there a link?
Source: PLoS One. 2020 Jul 1;15(7):e0235463. doi: 10.1371/journal.pone.0235463 (PMC7329112; doi:10.1371/journal.pone.0235463)
Supplement: S2 Table — (XLSX) [file pone.0235463.s002.xlsx]

## Sheet: Table 2 VF
ID	Age	BMI	Sexe	Apnea hypopnea index	Total Sleep Time	Time stage I-II	Time stage III-IV	Time REM sleep	TC90	Cardiovascular disease	Myocardial infarction	High blood pressure	SB pressure	DB pressure	Peripheral artery tonometry	Smoking	Stroke	Hypercholesterolemia	CHOL (g/L)	chol LDL (g/L)	chol HDL (g/L)	Triglicerides (g/L)	Diabetes	Leptin (mmol/L)	Glycemia (mmol/L)	HOMA RI (mmol/L)	hsCRP (mg/mL)	TNF alpha (ng/mL)	Chronic lung disease	FEV1	Residual volume	Inspiratory capacity	Total lung capacity	Functional residual capacity	Forced vital capacity	HCO3 (mmol/L)	pH	PaO2 (kPa)	PaCO2 (kPa)	SaO2 (%)	Chronic toxoplasmosis	Daytime sleepiness
1	62.0068	48.3343	0	27	392	70.9	4.6	24.5	11	1	0	1	120	80	1.87	1	0	0	1.58	0.864	0.38	1.68	0	5	117	1.7222	2.9	11	0	2.27	3.04	2.76	6.07	2.92	25.7	9.97	7.432	9.97	5.22	0.957	0	0
2	64.6982	45.5418	0	26.8	367.5	.	.	.	8.5	1	0	1	.	73	2.35	0	0	1	1.62	0.974	0.34	1.53	1	6.4	51	89.6853	10.9	4.14	1	2.02	2.12	2.51	4.8	2.55	24	11.6	7.4	11.6	5.33	0.95	1	0
3	58.36	42.9383	1	12.36	367.5	.	.	.	0.49	0	.	.	128	80	1.66	.	.	.	1.64	0.896	0.36	1.92	.	4.8	50	2.4896	1	31	.	2.14	4.02	4.07	8.34	3.83	23.4	12.2	7.42	12.2	4.9	0.97	1	0
4	55.885	45.5464	0	4.67	296	57.77	23.31	18.92	4	1	0	0	142	73	1.704	1	0	1	2.17	1.172	0.4	2.99	1	5.3	65	1.2838	10.3	3.36	1	2.2	2.01	2.24	4.4	2.74	28.3	9.44	7.397	9.44	6.28	0.951	1	0
5	55.8741	38.9348	0	9.4	321	74.5	20.4	5.1	0	1	0	0	127	84	2.01	1	0	1	2.3	1.63	0.32	1.75	0	4.9	72	1.886	3.7	12	1	1.67	3.19	2.43	5.73	2.14	28.9	10.13	7.43	10.13	5.92	0.96	1	0
6	53.3662	37.8906	0	28.46	350	78.57	4.86	16.57	3.99	1	0	1	159	86	1.49	0	0	0	2.01	1.128	0.46	2.11	0	4.7	35	2.5422	17.6	3.06	0	2.56	2.46	2.57	5.41	2.97	24.4	11.14	7.427	11.14	5.06	0.97	1	0
7	50.0315	30.9245	1	23.3	510	.	.	.	1	1	0	1	136	77	2.01	0	0	1	1.91	1.024	0.39	2.48	0	6.1	8	1.6972	0.9	2.7	0	4.87	3.72	4.96	9.64	5.92	25.4	10.8	7.41	10.8	5.5	0.97	0	0
8	44.0411	41.3151	0	18.28	367.5	.	.	.	2.6	0	0	0	124	65	3	0	0	0	1.61	1.12	0.32	0.84	1	5	.	1.7778	.	4	0	2.84	2.44	3.57	6.31	3.73	26.9	10.84	7.43	10.84	5.51	0.97	0	0
9	62.0945	33.7778	0	5.62	278	79.86	0	20.14	0.32	1	0	0	139	57	2.3	.	0	1	2.05	0.95	0.42	3.39	1	13.3	21	12.3365	3	2.34	0	1.55	2.52	2.03	4.69	1.89	29.9	9.95	7.431	9.95	6.14	0.953	1	0
10	39.6879	35.2617	0	4.18	402	69.15	8.46	22.39	0	0	0	0	111	61	2.49	0	0	0	1.9	1.16	0.62	0.58	0	5	14	0.0756	2.6	1.98	0	3.31	2.22	2.82	5.96	3.74	26.2	11.84	7.449	11.84	5.15	0.974	0	0
11	37.2731	48.4848	0	10.79	389	58.1	12.85	28.79	2.27	1	0	1	123	59	1.64	0	0	0	1.96	1.32	0.48	0.8	1	6.8	26	3.5632	9	8.49	0	3.45	2.52	3.18	6.61	4.09	27.4	12.46	7.429	12.46	5.65	0.976	1	0
12	59.9261	34.7489	1	22.48	451	77.83	0.22	21.73	0.03	1	0	1	189	110	2.34	0	0	0	2.52	1.82	0.45	1.26	0	5.7	7	1.5935	3.5	7.74	0	3.37	4.21	4.11	8.58	4.36	24.5	11.92	7.44	11.92	4.86	0.97	1	0
13	53.2895	35.5114	0	22	407	74	9.3	16.7	1	0	0	0	114	64	2.38	0	0	0	2.01	1.27	0.59	0.77	1	7.6	25	1.976	4.3	4	0	2.15	2.3	2.08	5.04	2.7	23.1	11.67	7.442	11.67	4.62	0.973	0	0
14	23.8658	36.2031	0	5.4	582.7	65	12.8	22.3	0.9	0	0	0	107	58	2.44	0	0	0	2.09	1.2	0.52	1.84	0	4.3	17	0.9995	8.5	2	0	2.33	1.99	2.27	4.77	2.64	25.1	11.15	7.43	11.15	5.15	0.973	0	0
15	37.243	39.5197	0	2.91	392	76.28	6.63	16.58	0.25	1	0	1	114	64	3.46	0	0	0	1.39	0.79	0.34	1.28	0	5	50	1.8844	3.2	1	0	3.29	1.56	3.23	5.47	3.83	25.8	12.48	7.452	12.48	5.04	0.977	0	0
16	39.5264	45.2545	1	28	428	62.8	9.3	27.8	11.285	0	0	0	125	85	1.3	0	0	0	1.68	1.164	0.36	0.78	0	6	36	5.0933	4.5	6.27	0	4.07	.	4.59	.	4.93	23.2	9.72	7.431	9.72	4.73	0.959	1	0
17	70.5845	35.0293	0	10.7	279	85	2.1	12.9	4.6	0	0	0	114	78	2.19	0	0	0	1.81	1.112	0.56	0.69	0	5.5	38	0.9631	1.9	4.36	1	1.7	2.67	2.2	5.09	2.2	25.9	11.1	7.43	11.1	5.3	0.96	1	0
18	43.9617	38.0623	1	1	248	64.5	17.7	17.7	0	1	0	1	139	88	1.99	1	1	0	2.4	1.274	0.4	3.63	0	5.6	14	2.0658	3.8	14	1	3.08	3.46	4.01	7.71	4.25	24.2	10.68	7.442	10.68	4.84	0.964	0	0
19	59.2005	39.5197	0	26	464	72.6	21.1	6.3	93	1	0	1	129	67	1.871	1	0	1	2.52	1.492	0.54	2.44	1	12	58	9.888	18.2	0.93	0	2.18	2.46	2.37	5.17	2.71	27.3	9.7	7.43	9.7	5.1	0.95	1	0
20	55.8248	31.245	0	13.9	397	58.94	9.32	31.49	0.84	1	0	0	118	64	2.938	1	0	1	3.26	2.196	0.84	1.12	0	5.3	14	1.1118	1.2	5.69	0	2.26	2.74	2.39	5.4	2.66	23.8	13.05	7.388	13.05	5.39	0.977	1	0
21	56.3997	39.3853	1	27.6	315	72.1	7.9	18.1	40.9	1	1	0	147	81	1.635	0	0	0	1.72	0.514	0.46	3.73	0	15.4	15	8.4324	1.8	0.87	1	2.5	3.83	3.08	7.01	2.96	28.1	11.02	7.42	11.02	5.9	0.965	1	0
22	47.0308	45.9605	0	0.53	342	5.56	67.25	24.85	0.02	1	0	1	107	60	2.739	0	0	0	1.77	1.08	0.37	1.62	0	6.1	.	0	16.1	18	0	2.57	1.6	2.44	4.85	3.09	26.4	12.2	7.428	12.2	5.44	0.977	0	0
23	50.4586	37.551	1	13.71	302	71.19	0	28.81	12.86	1	0	1	132	86	1.79	1	0	0	1.56	0.93	0.37	1.32	1	7.4	9	5.2885	3.7	12	1	2.86	2.43	3.48	6.38	3.8	26.7	10.24	7.4	10.24	5.49	0.96	0	0
24	42.6557	46.2019	0	22.2	427	68.15	4.68	26.93	1.36	0	0	0	122	66	3.079	0	0	0	1.8	1.17	0.47	0.79	0	5.3	30	2.6783	28	2	0	.	.	.	.	.	26.6	10.35	7.45	10.35	5.22	0.957	0	0
25	33.7659	41.7969	0	14.64	295	63.39	13.22	23.05	0.14	0	0	0	102	52	2.63	1	0	0	1.89	1.25	0.37	1.35	0	4.8	.	2.3381	7.4	2	0	2.96	1.94	2.84	5.46	3.32	23.6	13.26	7.409	13.26	5.09	0.98	1	0
26	51.206	33.91	0	20.8	367.5	62.5	16.9	20.7	0.2	1	0	1	124.333	72	2.3	.	0	0	2.52	1.66	0.61	1.25	0	5.4	.	1.5192	7.8	2	0	2.15	1.2	1.67	3.85	2.53	25.1	11.22	7.443	11.22	5.01	0.972	0	0
27	66.475	51.1111	0	82.3	264	89.8	0	10.2	17.6	1	0	1	135	76	2.021	0	0	0	2.08	0.844	0.87	1.83	0	6.3	41	1.9628	5.7	5.45	0	2.01	2.26	2.76	5.23	2.82	23.4	11.1	7.378	11.1	5.41	0.965	1	1
28	47.0335	46.8442	0	37.5	340	67.1	2.6	10.1	21	1	0	0	140	76	1.448	1	0	1	1.26	0.39	0.48	1.95	1	8.4	24	3.3227	17.3	2.3	0	1.96	1.87	2.06	4.23	2.36	25.6	9.92	7.433	9.92	5.22	0.952	1	1
29	62.2396	40.2344	1	36.28	430	83.95	0	16.05	3.65	1	0	1	118	70	3	1	0	1	1.03	0.47	0.26	1.52	1	.	7	0	0.9	10	0	3	1.84	2.49	5.99	4.15	27.5	10.34	7.433	10.34	5.61	0.958	1	1
30	41.3224	44.5138	1	49.41	391	76.98	0	23.02	3.86	0	0	0	148	77	1.77	1	0	0	1.95	1.31	0.36	1.4	0	5.8	14	1.972	3	6.33	0	4.71	1.5	4.41	7.09	5.38	23.4	10.87	7.409	10.87	5.04	0.964	1	1
31	55.6386	34.4842	0	30	333	.	.	.	0	1	0	0	117	45	2.24	0	0	1	3.12	2.17	0.85	0.48	0	5.2	28	1.9714	5.2	1.16	0	2.72	1.71	1.76	4.75	2.98	25	12.22	7.39	12.22	5.61	0.974	1	1
32	61.6126	43.6629	0	85.76	191	100	0	0	34.59	1	0	1	128	70	1.723	0	0	0	1.85	1.05	0.54	1.78	0	5.9	24	5.0216	8.4	2	0	.	.	.	.	.	27.8	9.9	7.45	9.9	5.46	0.96	0	1
33	50.1218	35.1801	1	96	362	66.8	10.5	22.7	67	0	0	0	123	79	2.28	0	0	0	4.83	1.3	1.08	0.87	0	5.9	9	1.9483	1.8	1	0	3.88	3.99	3.8	8.97	4.82	26	9.73	7.411	9.73	5.58	0.951	1	1
34	39.7755	45.5464	0	67.9	298.9	.	.	.	75.2	0	0	0	134	76	2.7	0	0	0	1.74	0.95	0.29	2.51	0	13.4	34	8.3556	14.8	0.44	0	2.63	2.81	2.78	5.97	3.16	27.1	10.44	7.443	10.44	5.41	0.956	1	1
35	31.9097	44.1207	0	39	451	73.1	5.5	21.3	0	0	0	0	117	57	2.31	0	0	0	2	1.42	0.32	1.32	0	5.1	29	1.9969	3.2	0.04	0	3.34	2.38	3.01	6.14	3.76	25.6	10.05	7.424	10.05	5.33	0.96	0	1
36	41.2457	42.0153	0	103.1	326.5	.	.	.	81.9	1	0	1	132	95	1.72	1	0	0	2.01	0.93	0.43	3.25	1	6.9	14	6.2713	8.8	9	0	3.64	2.03	3.77	6.29	4.26	30	8.74	7.41	8.74	6.01	0.939	0	1
37	69.0951	34.2936	0	45.19	255	89.41	0	10.2	40.09	1	0	1	130	64	2.34	.	0	0	2.52	1.37	0.51	3.21	0	8.6	.	9.9569	12.7	4	0	1.76	3.12	2.16	5.53	2.34	23.6	11.02	7.4	11.02	5.25	0.97	1	1
38	40.7392	46.4669	0	39	380	51.8	24.8	23.4	43	1	0	1	118	73	2.033	1	0	0	2.59	2.092	0.34	0.79	0	5	50	1.4333	13.3	9.73	0	.	.	.	.	.	24.7	12.1	7.41	12.1	5.3	0.93	1	1
39	57.399	43.4095	0	48.6	367.5	.	.	.	0.3	1	0	1	145	85	2.41	0	0	0	1.98	1.228	0.56	0.96	1	13.8	41	1.9259	5.4	11	1	2.12	2.05	2.46	4.61	2.54	26.1	9.92	7.4	9.92	5.79	0.96	1	1
40	60.5476	40.1384	0	76	388	60.6	24.7	14.7	74	1	1	1	153	62	1.65	1	0	1	1.6	0.738	0.33	2.66	1	8.7	22	7.1881	14	15	1	1.85	2.26	2.01	4.69	2.38	26.4	9.5	7.44	9.5	5.4	0.93	0	1
41	59.3867	42.1875	0	114.6	368	90.8	0	9.2	78.3	1	0	1	131	60	2.19	0	0	0	1.2	0.504	0.28	2.08	1	16.5	33	26.356	29.2	0.25	1	1.18	2.35	1.47	3.97	1.45	29.7	10.32	7.433	10.32	6.05	0.96	1	1
42	25.7687	39.0925	0	38	350	65.14	15.43	19.14	0	0	0	0	131	64	2.899	1	0	0	3.02	1.66	0.88	2.4	0	4.4	74	2.0533	15.1	4	1	3.63	1.63	3.67	6.25	4.63	25	11.46	7.42	11.46	5.27	0.975	0	1
43	56.3696	36.3237	1	44.38	415	76.63	0	23.13	2.98	0	0	0	146	75	1.73	1	0	0	1.98	1.15	0.31	2.59	0	6.9	9	2.5913	1.8	8.56	0	3.92	2.52	3.17	7.49	4.92	22.3	10.27	7.437	10.27	4.86	0.96	1	1
44	43.8467	36.898	1	124.17	403	80.89	0	19.11	60.9	0	0	0	146	72	1.94	0	0	0	2.36	1.3	0.81	1.25	0	10.6	11	7.6508	1.5	17	1	3.44	2.39	3.72	6.72	3.88	25.1	9.62	7.417	9.62	5.32	0.946	0	1
45	52.7201	32.3265	1	41	340	62.1	13.5	24.4	60	1	0	1	145	75	3.236	0	0	0	.	.	.	1.38	0	.	24	.	7.5	1.82	0	2.34	3.18	2.9	6.63	3.06	26.6	9.91	7.409	9.91	5.73	0.953	1	1
46	60.5229	39.7924	1	40.9	289	88.58	0	11.42	7.89	1	0	1	135	65	1.85	1	0	0	1.3	0.58	0.41	1.54	1	9.1	19	.	.	4	1	3.21	3.02	3.94	7.44	4.07	24.5	10.45	7.418	10.45	5.17	0.959	1	1
47	59.8303	34.049	0	34.59	387	60.98	10.85	28.17	0.58	1	0	1	117	59	2.24	0	0	0	1.92	1.32	0.44	0.81	0	5.4	17	1.4664	1	9.27	0	2.4	2.54	2.52	5.82	2.98	24.2	10.85	7.419	10.85	5.09	0.963	1	1
48	56.8296	33.1504	0	33.2	300	73.33	0	26.33	1.87	0	.	.	115	57	2.11	.	.	.	2.03	1.36	0.53	0.69	.	4.8	21	1.5211	0.5	2	.	2.66	1.99	2.79	4.82	2.83	25.2	10.94	7.43	10.94	5.18	0.97	0	1
49	42.2067	40.404	0	30.4	365	88.49	0	11.51	1.66	1	0	1	108.333	51.667	2.31	.	0	0	2.68	2.02	0.36	1.51	0	4.1	16	0.7744	23.3	2	0	3.2	2.31	3.19	6.21	3.89	24.3	11.03	7.412	11.03	5.21	0.965	0	1
50	40.0164	35.3796	0	77.52	442	81.22	0	18.55	0.04	1	0	1	126	75	3	1	0	0	1.66	1.15	0.3	1.07	0	5	35	1.54	3.4	1	0	2.8	1.72	3.14	5.53	3.69	23.8	11.32	7.444	11.32	4.74	0.967	0	1
51	58.0342	36.0519	0	74	396	73.2	13.4	13.4	50	1	0	0	122	55	2.32	1	1	0	.	1.07	0.44	1.86	0	5	.	2.7978	15	2	1	1.98	3.23	2.09	5.88	2.53	26.6	9.28	7.42	9.28	5.58	0.951	1	1
52	52.4545	33.1726	0	90.34	356	94.66	0	5.34	33.35	1	0	1	123	68	2.67	1	0	0	2.35	1.54	0.46	1.75	1	6.9	.	4.3179	3	3	0	2.43	.	1.79	.	3.01	23.5	11.59	7.376	11.59	5.47	0.968	1	1
